# Supplementary material for: Microbial Contamination of Bedding Material: One Health in Poultry Production
Source: Int J Environ Res Public Health. 2022 Dec 8;19(24):16508. doi: 10.3390/ijerph192416508 (PMC9779247; doi:10.3390/ijerph192416508)
Supplement: Supplementary file 1 [file ijerph-19-16508-s001.zip]

Archive with 1 entries (1 files):
- ijerph-2026724-supplementary.pdf
